# Supplementary material for: A History and Atlas of the Human CD4+ T Helper Cell
Source: Biomedicines. 2023 Sep 23;11(10):2608. doi: 10.3390/biomedicines11102608 (PMC10604283; doi:10.3390/biomedicines11102608)
Supplement: Supplementary file 1 [file biomedicines-11-02608-s001.zip]

Archive with 3 entries (3 files):
- Supplementary Figures S1-S3.pdf
- Supplementary Table S1.xlsx
- Supplementary Table S2.xlsx
